# Supplementary material for: Coordinated Diel Gene Expression of Cyanobacteria and Their Microbiome
Source: Microorganisms. 2021 Aug 5;9(8):1670. doi: 10.3390/microorganisms9081670 (PMC8398468; doi:10.3390/microorganisms9081670)
Supplement: Supplementary file 1 [file microorganisms-09-01670-s001.zip]

Archive with 1 entries (1 files):
- microorganisms-1297132-supplementary.pdf
